# Supplementary material for: Complementary Regulation of BfmRS Two-Component and AbaIR Quorum Sensing Systems to Express Virulence-Associated Genes in Acinetobacter baumannii
Source: Int J Mol Sci. 2022 Oct 28;23(21):13136. doi: 10.3390/ijms232113136 (PMC9657202; doi:10.3390/ijms232113136)
Supplement: Supplementary file 1 [file ijms-23-13136-s001.zip]

Archive with 1 entries (1 files):
- ijms-1949584-supplementary.pdf
